# Supplementary material for: Patterns of Plant Biomass Allocation in Temperate Grasslands across a 2500-km Transect in Northern China
Source: PLoS One. 2013 Aug 20;8(8):e71749. doi: 10.1371/journal.pone.0071749 (PMC3748100; doi:10.1371/journal.pone.0071749)
Supplement: Appendix S1 — Dataset on the root/ratios of four dominant genera ( Stipa , Cleistogenes , Agropyron , and Leymus ), and information on the geographic location and climate of the study area. (XLSX) [file pone.0071749.s001.xlsx]

## Sheet: Location and climate 
Dataset on the root/ratios for four for four dominant genera (Stipa, Cleistogenes, Agropyron, and Leymus) across a 2500-km long transect in northern China’s temperature grassland, coupling with associated information on geographic location and climate.
Monthly mean temperature and monthly mean precipitation were extracted from a global climate dataset with a resolution of 0.0083°×0.0083° (approximately 1 km2 at the equator) obtained from http://www.worldclim.org/. The unit of temperature and precipitation is 10*°C and mm, respectively. Mean annual potential evapotranspiration (PET) was extracted from Numerical Terradynamic Simulation Group with…
Shown below is only a small portion of the dataset. For those who are interested in these data, please contact Yong Jiang (jiangyong@iae.ac.cn ).
	Mean temperarute																	Mean precipitation
Sample sites	January	February	March	April	May	June	July	August	September	October	November	December	MAP	January	February	March	April	May	June	July	August	September	October	November	December	MAT*10	PET	Latitude	Longitude
1	1	1	2	5	7	12	25	27	11	6	2	0	99	-112	-76	3	87	161	212	218	218	157	77	-21	-93	69.25	1931.61	40.729	105.612
2	1	1	3	6	8	14	30	33	13	7	2	0	118	-116	-79	-4	79	152	202	209	209	149	70	-26	-95	62.5	1926.75	40.6903	106.036
3	1	1	3	7	9	17	38	39	16	8	2	1	142	-133	-97	-24	61	134	184	190	190	130	54	-42	-112	44.5833	1874.07	41.4506	107.002
4	2	1	3	6	9	18	42	42	17	8	2	1	151	-137	-100	-26	60	134	185	190	190	129	52	-46	-118	42.75	1849.65	41.7962	107.47
5	2	1	3	7	9	19	43	44	17	8	2	1	156	-139	-102	-28	58	133	183	189	189	127	50	-48	-119	41.0833	1845.81	41.8286	107.611
6	2	2	4	7	10	21	48	48	19	9	2	1	173	-139	-100	-23	64	138	188	193	193	132	54	-45	-119	44.6667	1836.91	41.8661	108.054
7	2	2	4	8	12	26	57	57	22	10	3	1	204	-148	-111	-35	52	127	178	183	183	121	44	-55	-129	34.1667	1824.06	41.9145	108.711
8	2	2	4	7	11	23	53	52	21	10	3	1	189	-140	-103	-24	65	141	193	197	197	133	56	-44	-120	45.9167	1804.63	42.1628	109.166
9	2	2	3	7	11	21	50	49	21	9	3	2	180	-136	-99	-18	73	150	203	207	207	141	64	-38	-114	53.3333	1782.06	42.4152	109.805
10	2	2	3	7	11	20	47	46	20	8	3	1	170	-140	-103	-19	74	151	205	209	209	141	64	-39	-117	52.9167	1764.01	42.624	110.295
11	2	2	2	6	10	18	41	42	17	8	3	1	152	-153	-115	-24	73	152	207	212	212	141	61	-47	-129	49.1667	1740.47	42.9319	110.824
12	2	2	2	6	10	18	39	41	16	8	3	1	148	-165	-129	-32	68	149	204	209	209	139	55	-55	-140	42.6667	1721.45	43.1471	111.355
13	2	1	2	6	10	20	38	41	16	8	3	1	148	-177	-147	-41	64	147	201	204	204	135	50	-65	-148	35.5833	1700.22	43.3818	111.964
14	1	1	2	5	10	23	37	39	17	8	3	1	147	-179	-151	-43	64	147	203	204	204	136	51	-67	-149	35	1684.12	43.6348	112.196
15	1	2	3	6	12	28	48	47	20	9	3	1	180	-181	-150	-50	57	137	192	196	196	129	46	-67	-152	29.4167	1669.01	43.7071	112.921
16	1	2	3	6	14	32	54	52	21	9	3	2	199	-185	-152	-54	55	134	190	195	195	128	45	-69	-156	27.1667	1654.83	43.819	113.466
17	2	2	3	7	16	36	62	57	22	10	3	2	222	-192	-159	-60	50	128	183	191	191	123	41	-74	-163	21.5833	1643.45	43.8496	114.086
18	2	2	4	8	19	42	68	59	24	12	4	2	246	-207	-173	-73	41	117	174	185	185	115	32	-83	-178	11.25	1625.26	43.9794	114.827
19	2	2	4	9	25	44	76	65	27	12	3	2	271	-204	-173	-72	42	121	176	185	185	114	33	-79	-170	13.1667	1613.92	43.926	115.702
20	3	3	6	10	25	49	88	72	31	12	4	2	305	-199	-170	-77	36	114	169	179	179	109	29	-80	-167	10.1667	1586.59	44.2215	116.507
21	3	3	6	10	25	53	95	76	33	13	4	3	324	-194	-168	-78	36	111	165	178	178	109	29	-79	-163	10.3333	1563.85	44.4666	117.18
22	3	3	7	11	27	60	108	83	35	15	5	3	360	-195	-169	-82	28	103	157	171	171	103	23	-84	-165	5.08333	1542.64	44.6662	117.896
23	2	3	6	12	26	65	120	87	36	15	5	3	380	-191	-164	-80	31	110	164	175	175	106	27	-83	-163	8.91667	1513.2	44.99	118.746
24	3	4	6	14	29	75	132	92	40	17	5	3	420	-196	-169	-86	25	104	159	171	171	102	22	-87	-166	4.16667	1476.2	45.4268	119.723
25	4	4	7	15	32	80	132	92	43	17	6	4	436	-206	-177	-90	24	103	161	172	172	106	23	-90	-174	2	1417.57	46.3772	120.477
26	4	4	6	15	24	56	105	74	39	14	6	5	352	-245	-217	-121	10	92	155	164	164	94	7	-115	-210	-18.5	1373.67	47.656	119.299
27	2	3	3	12	16	42	93	64	32	10	4	4	285	-241	-214	-115	19	104	172	177	177	104	13	-113	-208	-10.4167	1365.91	48.0888	118.456
28	2	2	3	10	14	41	89	64	31	8	3	3	270	-234	-207	-105	26	112	181	187	187	113	20	-109	-202	-2.58333	1360.97	48.3445	117.979
29	2	2	2	8	13	40	84	67	30	7	3	2	260	-222	-193	-95	25	113	182	187	187	113	20	-104	-191	1.83333	1366.69	48.497	117.152
30	1	1	2	8	13	41	86	69	30	7	2	2	262	-220	-189	-92	26	113	184	188	188	114	21	-105	-190	3.16667	1353.14	48.8575	116.893
31	1	2	3	9	18	48	97	72	34	7	3	3	297	-246	-214	-118	11	101	172	176	176	100	5	-127	-215	-14.9167	1326.42	49.3382	117.091
32	2	2	3	11	19	52	104	75	36	8	3	3	318	-255	-221	-119	17	106	176	179	179	103	9	-127	-224	-14.75	1302.4	49.5293	118.01
33	2	3	4	12	20	54	104	79	37	9	4	4	332	-258	-221	-116	19	108	175	178	178	103	10	-125	-227	-14.6667	1281.57	49.7839	118.533
34	3	3	5	14	22	59	107	88	40	11	5	5	362	-261	-222	-113	18	104	170	173	173	101	8	-127	-229	-17.0833	1256.38	50.0538	119.283
35	4	4	6	16	27	66	115	99	44	13	6	6	406	-267	-229	-124	4	89	154	158	158	88	-5	-136	-235	-28.75	1253.61	49.879	119.994
36	3	3	5	13	24	60	104	89	38	11	5	5	360	-253	-216	-109	21	105	171	175	175	104	12	-118	-220	-12.75	1278.13	49.4802	119.682
37	4	3	5	15	27	65	111	95	43	13	6	5	392	-244	-208	-108	17	100	163	170	170	101	11	-116	-211	-12.9167	1281.56	49.1887	120.363

## Sheet: Root shoot ratio
The root/ratios for four for four dominant genera (Sipa, Cleistogenes, Agropyron, and Leymus) across a 2500-km long transect in northern China’s temperature grassland
Sample sites	Root/shoot ratio for Stipa spp.	Sample sites	Root/shoot ratio for Cleistogenes spp.	Sample sites	Root/shoot ratio for Agropyron spp.	Sample sites	Root/shoot ratio for Leymus spp.
1	2.2839	1	2.10822	5	1.83966	18	1.25689
1	2.24779	1	1.89669	5	1.82248	18	1.55889
1	2.62869	1	2.2515	5	2.0443	18	1.44608
1	2.28794	1	1.98075	5	1.76857	18	1.57327
1	2.54649	1	2.17318	6	2.20276	18	1.2584
2	2.72004	2	1.96747	6	2.39255	19	1.5997
2	2.45622	2	2.1204	6	2.14516	19	1.83319
2	2.27592	2	2.55738	6	2.05894	19	1.58778
2	2.20969	2	2.25644	6	1.96221	19	1.76379
2	2.45799	2	2.14984	7	1.85347	19	1.51865
3	1.81662	5	2.17865	7	1.78168	20	1.58708
3	2.08247	5	2.32923	7	1.78175	20	1.8356
3	1.94055	5	2.23382	7	2.05914	20	1.46241
3	2.28904	5	2.33017	7	1.79661	20	1.502
3	2.53285	5	2.12526	8	1.79507	20	1.19155
4	2.16599	5	2.42639	8	1.95967	20	1.45279
4	2.05618	6	1.96587	8	2.25318	20	1.32567
4	2.22049	6	2.03586	8	2.02618	20	1.52003
4	1.95294	7	2.04323	8	2	21	1.78477
4	1.89554	7	1.79884	15	1.82208	21	1.59434
5	1.86428	7	2.0498	15	1.78376	21	1.81726
5	1.66564	7	2.11039	15	1.83532	21	1.03351
5	1.8306	8	1.97748	16	1.71504	21	1.69048
5	2.0885	8	2.06799	17	2.22597	21	1.46852
5	2.06178	8	1.9852	17	2.49909	21	1.44336
6	2.1188	8	2.07208	17	2.27333	21	1.29904
6	1.87184	8	1.97344	17	2.05403	21	1.29851
6	1.7755	9	2.09957	18	2.04487	22	1.41372
6	1.88874	9	2.28917	18	1.66746	22	1.86879
6	2.10575	9	2.02954	18	1.52506	22	1.93103
7	2.03229	10	2.29035	18	1.98753	22	1.72976
7	2.01756	10	2.2296	18	1.50802	22	1.75826
7	1.96432	10	2.50051	19	1.94347	22	1.20686
7	1.72781	10	2.20293	19	1.93989	22	1.32618
7	1.95229	10	2.25669	19	2.00647	22	1.17943
8	2.02424	11	1.9108	19	1.93215	22	1.21049
8	1.96046	11	2.42083	19	1.70096	23	1.48915
8	2.09654	11	2.09992	20	1.86853	23	1.29524
8	2.24928	11	2.05823	20	1.93061	23	1.66088
8	1.92054	11	2.08799	20	1.91753	23	1.31884
9	1.94058	12	2.04227	20	1.47133	23	1.39039
9	1.69894	12	2.10181	20	1.81014	24	1.49516
9	2.03541	12	2.28298	20	2.05345	24	1.44534
9	2.12395	12	2.26338	20	1.6338	24	2.07495
9	1.92615	12	2.98058	20	2.0594	24	1.38901
9	2.20529	13	1.87086	21	1.64274	24	1.31081
9	2.46905	13	2.79765	22	1.84672	25	1.14417
10	2.37943	13	2.01199	22	1.78358	25	1.2925
10	2.28547	13	1.91724	22	1.70976	25	0.886364
10	2.00299	14	1.76383	22	1.77225	25	1.00344
10	2.06912	14	2.11932	22	1.62722	25	1.0099
10	2.15555	14	1.9924	22	1.57407	26	1.18848
11	1.92652	14	1.72353	22	1.64012	26	1.01717
11	2.31683	14	2.30094	22	1.59671	26	1.28888
11	2.09015	15	1.79487	22	1.73362	26	1.21475
11	2.40203	15	1.89613	22	1.42527	26	1.1594
11	2.18111	15	1.57833	23	1.88935	27	1.2256
12	2.42421	15	1.8167	23	1.76405	27	1.11677
12	1.86594	15	1.78287	23	1.70965	27	2.40432
12	2.54817	15	1.6429	23	1.81624	27	1.45118
12	2.19968	15	2.04465	23	1.61014	27	2.0854
12	2.24851	15	1.74695	26	1.53546	28	1.67002
13	2.48514	15	1.9048	26	1.25656	28	1.43854
13	2.18302	15	2.10071	26	2.00072	28	1.4589
13	2.24023	16	2.21482	26	1.22222	28	1.24635
13	1.89466	16	2.06486	26	1.66101	29	1.7792
13	1.92293	16	1.87928	27	1.65982	29	1.41335
14	2.25309	16	1.50734	27	1.33063	29	1.81502
14	1.98907	17	1.90916	27	1.34315	29	2.07369
14	1.97697	17	2.12241	27	1.93242	29	1.53215
14	1.93338	17	2.13127	27	1.60191	30	1.72147
15	1.47437	17	1.68813	28	1.85071	30	1.73961
15	1.68724	17	2.13327	28	1.71235	30	1.81409
15	1.6307	18	2.01205	28	1.33181	30	1.70175
15	1.7066	18	1.28562	28	2.26539	30	2.14795
15	2.49111	20	1.85421	29	1.96246	31	1.53447
15	1.99263	20	1.80943	29	1.98716	31	1.60263
15	1.69791	20	1.997	29	1.81484	31	1.90756
15	1.86695	20	1.86276	29	1.96651	31	1.3901
15	2.05456	20	2.22365	29	2.14174	31	1.53806
15	1.83133	20	1.94522	31	1.73343	32	1.16725
16	1.8392	20	1.72561	31	1.73671	33	0.750271
16	1.66451	20	1.58017	31	1.87584	33	1.13251
16	1.85367	20	2.43168	31	2.05496	33	0.84255
16	1.8272	21	1.89528	31	2.16799	33	0.956646
16	2.14895	21	1.94653	32	2.45381	33	0.972248
17	2.12013	21	2.01913	32	2.11597	34	1.31363
17	2.08295	21	1.95869	32	2.28284	34	1.37008
17	1.9471	21	1.87941	32	2.00432	34	1.41856
17	2.07498	21	1.94123	32	1.96533	34	1.04703
17	1.83163	21	2.29063	32	1.94483	34	1.08978
18	1.95968	21	2.38424	33	3.53434	35	1.48385
18	1.11984	21	2.12958	33	1.76516	35	1.52763
18	1.79791	22	1.95257	33	1.52949	35	1.50914
18	1.7708	22	1.92558	33	1.42874	35	1.42992
19	1.79558	22	1.94051	33	1.48445	35	1.49785
19	1.96758	22	1.78723			36	1.39053
19	1.77339	22	1.14663			36	1.34857
19	1.93897	22	1.63914			36	1.70026
19	2.02939	22	1.90886			36	1.8163
20	1.92446	22	1.72243			36	1.4589
20	2.14104	22	1.99369			37	1.27197
20	1.60162	22	2.04942			37	1.34528
20	1.79431	23	1.77643			37	1.48474
20	2.08703	23	1.66185			37	1.63463
20	1.60593	23	1.68238			37	1.21927
20	1.43791	23	1.74649
20	1.79538	23	1.7336
20	1.95351	24	1.89921
20	1.63467	24	2.08114
21	2.04525	24	2.03254
21	1.82363	24	2.04588
21	1.64059	24	2.12489
21	1.87964	25	1.69778
21	1.76108	25	1.66205
21	1.60634	25	1.5713
21	1.88092	25	1.33975
21	1.57279	25	1.72432
21	1.76899	27	1.71798
22	1.92802	27	1.40219
22	1.81593	27	1.9603
22	1.72812	27	1.87557
22	1.78904	27	1.5265
22	1.75613	28	1.51142
22	1.18712	28	1.9784
22	1.88242	28	2.31667
22	1.73101	28	1.88126
22	1.54712	28	1.7504
22	1.75123	29	2.07566
23	1.451	29	2.00099
23	1.90556	29	2.19514
23	1.50874	29	2.02336
23	1.82471	29	2.1681
23	1.49691	30	1.81682
24	1.90909	31	1.69511
24	1.75831	31	1.75554
24	1.61167	31	1.76782
24	1.66667	31	1.58192
24	1.54896	32	2.02681
27	1.81261	32	2.15264
27	1.53669	32	2.61475
27	1.81413	32	1.92032
27	1.9291	32	1.97984
27	2.13605	33	1.76198
28	2.24008	33	1.29125
28	1.77927	33	1.92157
28	1.60964	33	1.69805
28	1.94523	34	1.76361
28	1.76839	34	1.66827
29	2.26931	34	1.83392
29	2.3298	34	1.54354
29	2.01757
29	2.15973
29	2.27641
30	1.93672
30	1.83235
30	1.96
30	1.5841
30	2.02147
31	1.85
31	1.34429
31	1.51493
31	1.44412
31	2.11145
32	1.64189
32	2.52864
32	1.71865
32	1.87802
33	1.5928
33	1.48374
33	1.74062
33	1.6542
33	1.8914
33	1.55271
34	1.6941
34	1.56698
34	1.36018
34	1.85631
35	1.78105
35	2.14126
35	1.68613
35	1.36525
35	1.29696
37	1.4284
37	1.59551
37	1.5407
37	1.97179
